# Supplementary material for: Bis(μ-2,2′-biimidazole-κ2 N 3:N 3′)bis­[aqua­copper(I)] sulfate
Source: Acta Crystallogr Sect E Struct Rep Online. 2009 Nov 14;65(Pt 12):m1563. doi: 10.1107/S1600536809046996 (PMC2972028; doi:10.1107/S1600536809046996)
Supplement: Supplementary file 2 [file e-65-m1563-Isup2.hkl]

# 
# h,k,l, Fc-squared, Fo-squared, sigma(Fo-squared) and status flag 
# 
data_I
_shelx_title ' m in C2/c' 
_shelx_refln_list_code          4 
_shelx_F_calc_maximum      425.83 
_exptl_crystal_F_000      1064.00 
_reflns_d_resolution_high  0.8409 
 
loop_ 
 _symmetry_equiv_pos_as_xyz 
 'x, y, z' 
 '-x, y, -z+1/2' 
 'x+1/2, y+1/2, z' 
 '-x+1/2, y+1/2, -z+1/2' 
 '-x, -y, -z' 
 'x, -y, z-1/2' 
 '-x+1/2, -y+1/2, -z' 
 'x+1/2, -y+1/2, z-1/2' 
 
_cell_length_a    12.7597 
_cell_length_b    14.8594 
_cell_length_c    10.6375 
_cell_angle_alpha  90.000 
_cell_angle_beta  114.777 
_cell_angle_gamma  90.000 
 
_shelx_F_squared_multiplier     1.000 
 
loop_ 
 _refln_index_h 
 _refln_index_k 
 _refln_index_l 
 _refln_F_squared_calc 
 _refln_F_squared_meas 
 _refln_F_squared_sigma 
 _refln_observed_status 
   2   0   0   181331.39   142844.42   3093.80 o 
   4   0   0     7441.51     6629.76    108.25 o 
   6   0   0     9138.52     8185.73    240.53 o 
   8   0   0     1751.34     1800.32     24.65 o 
  10   0   0      913.62      883.75     22.31 o 
  12   0   0      908.61      947.48     25.73 o 
   1   1   0      119.33      203.45      5.22 o 
   3   1   0     1333.66     1154.64    214.58 o 
   5   1   0      183.80      194.02      6.55 o 
   7   1   0      171.81      193.96      5.52 o 
   9   1   0       57.35       67.04      4.34 o 
  11   1   0       12.44        6.84      5.77 o 
  13   1   0       28.24       31.44      7.00 o 
   0   2   0    20534.18    22441.37    291.97 o 
   2   2   0    45811.35    45986.59    452.16 o 
   4   2   0    74097.38    71187.26    804.86 o 
   6   2   0    17847.05    16895.30    306.72 o 
   8   2   0     5685.11     5523.98     47.20 o 
  10   2   0     4855.29     4739.11     80.95 o 
  12   2   0      417.25      430.51     13.40 o 
   1   3   0     1365.08     1501.29     17.70 o 
   3   3   0     9779.50    10119.01    114.76 o 
   5   3   0      878.52      921.16     26.13 o 
   7   3   0      830.81      913.10     11.99 o 
   9   3   0       82.63       89.85      4.77 o 
  11   3   0       19.27       24.35      5.63 o 
  13   3   0       23.17       27.25     10.46 o 
   0   4   0    65289.94    62344.09    792.81 o 
   2   4   0    41133.14    41204.76    463.08 o 
   4   4   0    27215.72    25861.73    256.53 o 
   6   4   0    16893.27    16500.59    136.19 o 
   8   4   0     6542.25     6432.52     48.22 o 
  10   4   0     2785.18     2741.68     37.33 o 
  12   4   0     1347.69     1341.55     28.52 o 
   1   5   0     2002.08     2149.02     22.74 o 
   3   5   0    14943.33    15812.91    145.35 o 
   5   5   0     4168.18     4319.92     42.18 o 
   7   5   0     3675.76     3731.06     47.79 o 
   9   5   0       39.17       53.13      5.33 o 
  11   5   0      206.69      208.88     12.11 o 
  13   5   0       34.00       12.93     10.16 o 
   0   6   0     7086.03     6278.42     85.03 o 
   2   6   0    32445.29    32024.61    317.97 o 
   4   6   0    33539.51    33950.18    240.59 o 
   6   6   0    17446.69    17324.54    143.45 o 
   8   6   0     6518.90     6238.88     55.29 o 
  10   6   0      372.15      368.39     10.70 o 
  12   6   0        2.96        0.84      8.82 o 
   1   7   0    19788.96    21002.41    161.50 o 
   3   7   0     5591.12     5723.02     50.84 o 
   5   7   0      181.17      138.47      4.79 o 
   7   7   0      337.04      312.41      9.54 o 
   9   7   0      247.81      272.19      9.18 o 
  11   7   0       34.13       14.39      8.80 o 
   0   8   0    14839.93    14469.42    160.12 o 
   2   8   0    15754.49    15457.87    129.25 o 
   4   8   0     3957.12     3755.36     33.46 o 
   6   8   0     3406.99     3241.62     30.59 o 
   8   8   0     2601.81     2574.76     36.23 o 
  10   8   0      384.27      386.34     14.66 o 
  12   8   0      690.78      717.84     31.37 o 
   1   9   0    14522.04    14446.55    121.70 o 
   3   9   0     4735.02     4604.90     47.23 o 
   5   9   0     2059.87     2043.91     21.66 o 
   7   9   0      256.78      261.90      7.51 o 
   9   9   0       16.63       23.02      6.06 o 
  11   9   0       65.04       56.07     11.43 o 
   0  10   0     2160.27     2115.10     36.46 o 
   2  10   0     8212.35     8074.51     77.80 o 
   4  10   0     6824.89     6973.42     58.45 o 
   6  10   0     1929.32     1923.07     21.65 o 
   8  10   0      760.26      739.39     14.82 o 
  10  10   0      191.61      205.85     14.03 o 
   1  11   0    13244.81    12655.33    117.79 o 
   3  11   0     8159.08     8162.05     75.31 o 
   5  11   0     1634.57     1829.73     20.94 o 
   7  11   0       76.80       65.64      8.77 o 
   9  11   0      513.85      519.18     14.84 o 
   0  12   0     1911.22     1988.66     36.88 o 
   2  12   0     1288.45     1276.57     19.71 o 
   4  12   0      559.66      582.15     11.95 o 
   6  12   0      587.32      574.82     11.49 o 
   8  12   0      538.14      555.15     15.40 o 
  10  12   0      193.77      187.70     14.33 o 
   1  13   0      590.43      618.72     13.37 o 
   3  13   0       47.30       50.54      5.80 o 
   5  13   0     3311.06     3460.35     37.98 o 
   7  13   0     4709.45     4699.18     48.22 o 
   9  13   0      675.55      647.74     22.41 o 
   0  14   0      594.35      604.99     46.57 o 
   2  14   0      154.71      146.96      7.93 o 
   4  14   0       37.17       64.54     12.92 o 
   6  14   0        3.66        0.46      6.40 o 
   8  14   0       28.98       34.67     12.74 o 
   1  15   0     3915.76     3839.65     45.13 o 
   3  15   0     3093.09     3031.49     38.39 o 
   5  15   0      871.60      873.77     20.59 o 
   7  15   0       81.23       99.24     12.02 o 
   0  16   0       36.71       42.19     10.37 o 
   2  16   0      183.57      204.47     11.30 o 
   4  16   0       38.89       38.86      9.68 o 
   1  17   0     1188.34     1168.38     21.91 o 
   3  17   0     1797.33     1863.37     53.04 o 
 -13   1   1      446.85      506.74     14.43 o 
 -11   1   1      680.55      726.48     11.69 o 
  -9   1   1        0.64       12.90      6.41 o 
  -7   1   1      113.23      118.89      3.84 o 
  -5   1   1     9192.32     9893.75     96.67 o 
  -3   1   1     7362.11     8114.80     75.42 o 
  -1   1   1     4601.22     4903.21     50.02 o 
   1   1   1    17607.75    18645.57    190.54 o 
   3   1   1     4228.54     4590.75     44.46 o 
   5   1   1    13810.59    14078.15    118.24 o 
   7   1   1     2558.25     2392.97     23.67 o 
   9   1   1      182.85      174.99      8.40 o 
  11   1   1      374.87      388.67     11.79 o 
  13   1   1      139.26      131.20     10.14 o 
 -14   2   1      130.06      112.95     11.37 o 
 -12   2   1      701.55      686.56     15.59 o 
 -10   2   1        1.22        6.49      3.30 o 
  -8   2   1       11.25       24.86      3.44 o 
  -6   2   1      329.20      346.14      6.40 o 
  -4   2   1     3454.21     3778.14    108.95 o 
  -2   2   1     1604.33     1696.64     20.44 o 
   0   2   1     1766.15     1979.08     34.31 o 
   2   2   1    13436.40    14689.62    133.72 o 
   4   2   1      112.53      118.74      4.51 o 
   6   2   1       25.43       21.72      5.34 o 
   8   2   1     3065.88     3027.03     31.18 o 
  10   2   1      220.46      204.64      8.58 o 
  12   2   1       22.40       23.28      7.06 o 
 -13   3   1       21.01       34.24     10.36 o 
 -11   3   1       21.27       14.65      4.44 o 
  -9   3   1      136.81      146.33      5.21 o 
  -7   3   1      179.44      198.76      5.92 o 
  -5   3   1     1958.00     2121.52     32.85 o 
  -3   3   1      154.67      168.83      6.93 o 
  -1   3   1     2961.68     3413.70     32.89 o 
   1   3   1     1576.42     1569.40     58.34 o 
   3   3   1     1917.46     1934.08     21.40 o 
   5   3   1     5017.65     4869.96     49.21 o 
   7   3   1     4421.79     4250.60     62.60 o 
   9   3   1     3050.34     2727.49    257.64 o 
  11   3   1     1519.11     1523.28     35.95 o 
  13   3   1      323.73      281.19     17.52 o 
 -12   4   1      416.36      424.66     16.87 o 
 -10   4   1     1368.52     1374.08     16.05 o 
  -8   4   1     2053.21     1964.50     21.04 o 
  -6   4   1        2.64        5.56      2.12 o 
  -4   4   1       14.11       25.37      3.03 o 
  -2   4   1    25883.04    25867.60    233.57 o 
   0   4   1      868.92      941.52     12.23 o 
   2   4   1      275.34      211.28      4.47 o 
   4   4   1     1784.37     1666.56     17.78 o 
   6   4   1      302.18      294.25      8.06 o 
   8   4   1     1063.26      955.25     16.00 o 
  10   4   1      720.74      711.94     19.04 o 
  12   4   1      460.90      427.19     16.72 o 
 -13   5   1      244.95      266.79     16.93 o 
 -11   5   1      420.21      456.34     13.57 o 
  -9   5   1       99.95      106.01      6.22 o 
  -7   5   1      861.92      967.61     11.96 o 
  -5   5   1     1219.34     1456.26     14.38 o 
  -3   5   1     5267.44     5924.10     57.17 o 
  -1   5   1     8674.81     9599.75    103.86 o 
   1   5   1     4205.78     4352.85     47.35 o 
   3   5   1     9995.46    10195.61     95.66 o 
   5   5   1     8034.49     8144.59     65.91 o 
   7   5   1     6235.23     6183.06     62.98 o 
   9   5   1     2198.00     2142.21     34.65 o 
  11   5   1       86.57       92.43      9.94 o 
 -12   6   1       23.87       31.06      7.27 o 
 -10   6   1        0.49       -1.71      4.34 o 
  -8   6   1     1171.98     1127.32     17.72 o 
  -6   6   1     6134.81     6316.90     49.56 o 
  -4   6   1     9844.05    10621.21     78.37 o 
  -2   6   1    20126.00    20113.58    183.55 o 
   0   6   1      203.04      139.20      5.64 o 
   2   6   1      915.03      759.38     11.37 o 
   4   6   1     5101.02     5128.43     43.28 o 
   6   6   1     4371.89     4273.83     37.52 o 
   8   6   1     4491.86     4308.34     55.65 o 
  10   6   1      724.93      728.09     19.44 o 
  12   6   1      119.43      120.69     17.74 o 
 -13   7   1       43.39       33.56     14.06 o 
 -11   7   1      314.37      296.54     11.70 o 
  -9   7   1       57.51       49.36      4.82 o 
  -7   7   1      154.52      137.63      5.29 o 
  -5   7   1     1006.20     1150.62     12.73 o 
  -3   7   1      303.31      288.61      6.68 o 
  -1   7   1    11274.88    11683.73    167.43 o 
   1   7   1    15775.11    16275.27    217.14 o 
   3   7   1     7604.60     7585.78     61.15 o 
   5   7   1      139.21       91.00      4.27 o 
   7   7   1     1233.47     1150.24     17.30 o 
   9   7   1      821.55      846.20     15.87 o 
  11   7   1      112.08      116.97     10.76 o 
 -12   8   1      324.65      347.03     13.70 o 
 -10   8   1      342.76      351.51     13.90 o 
  -8   8   1     1385.65     1414.24     19.29 o 
  -6   8   1     2162.79     2061.55     22.93 o 
  -4   8   1     1827.89     1576.53     22.92 o 
  -2   8   1     4525.93     4376.94     43.92 o 
   0   8   1     8701.63     8755.61     83.64 o 
   2   8   1     6561.90     6191.97     59.90 o 
   4   8   1     2907.77     2650.02     34.14 o 
   6   8   1     1835.51     1817.19     20.13 o 
   8   8   1     1737.36     1720.50     23.72 o 
  10   8   1     1802.63     1745.94     38.13 o 
 -11   9   1      329.87      334.08     12.87 o 
  -9   9   1       99.46       87.56      6.42 o 
  -7   9   1      292.36      316.98      8.09 o 
  -5   9   1      509.18      503.82     10.56 o 
  -3   9   1     8009.72     8147.73     65.87 o 
  -1   9   1     9590.20     9430.39     76.23 o 
   1   9   1       19.00       26.98      3.73 o 
   3   9   1     3815.31     3312.90     30.70 o 
   5   9   1     4106.92     4093.23     78.29 o 
   7   9   1      968.59      957.87     17.83 o 
   9   9   1      389.03      386.89     11.68 o 
  11   9   1      383.87      391.77     19.40 o 
 -10  10   1       74.20       82.61      9.06 o 
  -8  10   1      962.75      981.06     17.87 o 
  -6  10   1     5736.70     5744.21     50.22 o 
  -4  10   1    10979.01    10989.90     87.82 o 
  -2  10   1     4094.97     4072.40     39.49 o 
   0  10   1     7469.07     7423.12     70.59 o 
   2  10   1    14408.62    14599.10    114.14 o 
   4  10   1    13396.37    13495.27    106.79 o 
   6  10   1     6375.30     6410.40     64.51 o 
   8  10   1     1503.30     1538.04     22.88 o 
  10  10   1      525.37      594.97     21.90 o 
 -11  11   1      225.97      240.83     16.53 o 
  -9  11   1      487.14      513.11     12.77 o 
  -7  11   1      396.87      419.13     12.96 o 
  -5  11   1     1284.93     1293.21     20.16 o 
  -3  11   1      231.28      219.66      7.11 o 
  -1  11   1     1301.46     1213.43     23.71 o 
   1  11   1     5273.87     5125.41     53.11 o 
   3  11   1     2920.59     2867.75     33.81 o 
   5  11   1       38.94       47.96      5.10 o 
   7  11   1      335.45      342.15     10.94 o 
   9  11   1      442.34      484.40     15.07 o 
 -10  12   1      610.81      664.84     17.88 o 
  -8  12   1     1065.05     1094.90     21.01 o 
  -6  12   1     1787.40     1831.38     26.06 o 
  -4  12   1     3629.42     3620.28     41.34 o 
  -2  12   1     3614.33     3654.60     41.12 o 
   0  12   1     8440.83     8554.36     83.51 o 
   2  12   1     7147.60     7037.62     70.79 o 
   4  12   1     7347.64     7177.67     65.67 o 
   6  12   1     7325.88     7562.05     75.84 o 
   8  12   1     2547.32     2732.47     38.38 o 
  -9  13   1       21.21       22.97      6.88 o 
  -7  13   1        0.05       -4.92      4.92 o 
  -5  13   1       86.66       76.49      7.72 o 
  -3  13   1      173.99      146.64      7.70 o 
  -1  13   1      140.42      132.87      7.22 o 
   1  13   1      355.75      341.31     10.35 o 
   3  13   1      898.59      858.22     16.55 o 
   5  13   1     1151.00     1165.41     18.57 o 
   7  13   1      228.60      213.19     10.66 o 
  -8  14   1      961.18      954.55     20.26 o 
  -6  14   1     1751.45     1733.83     29.78 o 
  -4  14   1     2841.82     2814.31     39.45 o 
  -2  14   1     2412.62     2404.20     34.15 o 
   0  14   1     3874.07     3848.82     49.34 o 
   2  14   1     4620.00     4601.78     51.36 o 
   4  14   1     5687.87     5601.95     60.85 o 
   6  14   1     5522.03     5729.03     69.50 o 
  -7  15   1      195.27      199.28     14.09 o 
  -5  15   1      204.96      177.39     10.78 o 
  -3  15   1      134.40      165.10     10.09 o 
  -1  15   1        5.54       13.70      5.98 o 
   1  15   1      609.01      637.14     15.21 o 
   3  15   1     1136.65     1051.28     24.61 o 
   5  15   1     1305.42     1226.90     24.39 o 
  -6  16   1      484.48      490.84     23.30 o 
  -4  16   1     3071.51     3107.88     44.45 o 
  -2  16   1     7976.08     8029.97     90.75 o 
   0  16   1    11026.54    11289.00    140.81 o 
   2  16   1     7871.35     7819.00     81.51 o 
   4  16   1     3732.53     3874.72     47.74 o 
  -3  17   1        8.28       27.56      8.55 o 
  -1  17   1       24.55       41.95      7.71 o 
   1  17   1       29.97        9.74      6.33 o 
   3  17   1       12.62       12.39      7.26 o 
 -14   0   2      287.25      277.99     20.68 o 
 -12   0   2        6.16        3.62      5.82 o 
 -10   0   2      244.36      239.01     12.36 o 
  -8   0   2    10456.65    10716.80    107.93 o 
  -6   0   2     5694.11     5962.06     61.79 o 
  -4   0   2    42879.65    43415.12    552.43 o 
  -2   0   2     2319.03     2893.28     47.79 o 
   0   0   2    18921.10    19904.81    256.42 o 
   2   0   2    74592.50    72083.75   1085.78 o 
   4   0   2     3382.29     2961.71     44.07 o 
   6   0   2     1978.98     1677.87     28.78 o 
   8   0   2     4266.08     4084.65     60.74 o 
  10   0   2     2811.22     2820.11     48.28 o 
  12   0   2      155.43      183.55     13.73 o 
 -13   1   2       11.54        8.82      6.05 o 
 -11   1   2      117.35      122.65      5.82 o 
  -9   1   2       64.04       65.18      3.98 o 
  -7   1   2      176.97      248.85      7.31 o 
  -5   1   2    13387.85    14032.96    130.15 o 
  -3   1   2    49970.34    51868.98    466.61 o 
  -1   1   2        0.99       13.56      2.26 o 
   1   1   2    37108.40    39501.18    387.65 o 
   3   1   2    19997.21    21533.93    195.74 o 
   5   1   2      437.89      527.45      7.98 o 
   7   1   2       26.20       19.84      4.42 o 
   9   1   2      182.94      184.73     11.37 o 
  11   1   2      197.34      174.85      8.93 o 
 -14   2   2       13.66       11.41      8.39 o 
 -12   2   2      627.85      644.91     12.49 o 
 -10   2   2      453.46      438.74      8.70 o 
  -8   2   2       14.98       44.19      5.37 o 
  -6   2   2     2282.67     2411.31     21.52 o 
  -4   2   2     1174.08     1278.84     15.36 o 
  -2   2   2     2162.11     2671.98     33.74 o 
   0   2   2     8058.26     8465.81     85.67 o 
   2   2   2      140.71       70.15      5.61 o 
   4   2   2     4792.96     4295.57     39.13 o 
   6   2   2    14730.83    14461.81    129.30 o 
   8   2   2     3173.88     3051.78     34.30 o 
  10   2   2     1508.37     1581.19     23.25 o 
  12   2   2     1490.50     1523.90     38.16 o 
 -13   3   2       18.53       19.71      6.21 o 
 -11   3   2      243.15      245.33      7.80 o 
  -9   3   2      608.00      552.83     10.49 o 
  -7   3   2      153.78      197.19     22.40 o 
  -5   3   2     4181.52     4613.58     46.38 o 
  -3   3   2     2480.80     2600.65     26.80 o 
  -1   3   2      227.25      239.28      8.03 o 
   1   3   2     6058.84     6369.29     60.09 o 
   3   3   2     3076.76     3401.39     31.49 o 
   5   3   2     2623.99     2715.75     27.05 o 
   7   3   2       32.42       50.28      4.88 o 
   9   3   2        1.76       -1.60      6.17 o 
  11   3   2       61.63       80.74      9.90 o 
 -14   4   2       93.04       86.03     18.95 o 
 -12   4   2      264.38      305.99      9.20 o 
 -10   4   2      559.85      581.59     10.15 o 
  -8   4   2     1616.99     1717.40     17.12 o 
  -6   4   2     1308.83     1396.17     18.13 o 
  -4   4   2       10.47       10.00      2.85 o 
  -2   4   2     1198.53     1270.69     16.39 o 
   0   4   2     7717.20     7692.66    226.35 o 
   2   4   2    10223.83    10204.95     95.10 o 
   4   4   2     5819.26     5601.02     50.19 o 
   6   4   2     6313.41     6189.20     50.96 o 
   8   4   2     5142.64     4938.03     63.71 o 
  10   4   2     1427.99     1407.70     28.09 o 
  12   4   2      301.48      326.22     19.40 o 
 -13   5   2      578.89      589.44     17.39 o 
 -11   5   2      207.11      201.53      8.27 o 
  -9   5   2      677.15      656.56     11.46 o 
  -7   5   2       18.89       57.91      7.73 o 
  -5   5   2     1049.47     1048.10     11.44 o 
  -3   5   2     6560.58     6780.00     64.95 o 
  -1   5   2      475.81      609.16     11.49 o 
   1   5   2      354.82      554.97      9.98 o 
   3   5   2     5541.27     6099.62     54.06 o 
   5   5   2      267.02      268.91      6.07 o 
   7   5   2      347.73      316.44     10.28 o 
   9   5   2       34.85       36.11      7.30 o 
  11   5   2        4.27        3.72      8.00 o 
 -12   6   2       91.45      100.38      8.83 o 
 -10   6   2      116.58      142.58      7.18 o 
  -8   6   2       56.83       61.87      4.10 o 
  -6   6   2      126.92      123.75      4.83 o 
  -4   6   2     3653.29     3967.39     34.50 o 
  -2   6   2        3.76        9.13      3.21 o 
   0   6   2     4343.76     4441.67     48.36 o 
   2   6   2    14749.48    15898.05    131.54 o 
   4   6   2    17170.38    17652.26    167.55 o 
   6   6   2     1864.25     1762.53     24.60 o 
   8   6   2      206.16      177.23      9.88 o 
  10   6   2      106.63      104.02     10.14 o 
 -13   7   2      227.84      225.65     12.10 o 
 -11   7   2     1296.95     1221.36     23.24 o 
  -9   7   2     4067.80     4077.58     47.31 o 
  -7   7   2     3169.60     3205.33     28.79 o 
  -5   7   2      444.84      425.84      7.07 o 
  -3   7   2        1.31       18.63      3.24 o 
  -1   7   2      247.25      248.87      5.22 o 
   1   7   2     2213.76     2341.31     23.87 o 
   3   7   2        1.42        8.86      2.90 o 
   5   7   2      227.11      239.62      7.51 o 
   7   7   2      390.86      412.99     12.84 o 
   9   7   2     1100.60     1125.67     24.46 o 
  11   7   2      400.69      395.86     16.93 o 
 -12   8   2       26.41       24.22      8.83 o 
 -10   8   2      130.41      160.61      8.73 o 
  -8   8   2      669.32      702.02     12.85 o 
  -6   8   2       54.67       78.31      4.33 o 
  -4   8   2      131.72      179.13      4.76 o 
  -2   8   2       84.01      128.62      4.24 o 
   0   8   2      219.76      311.43     11.57 o 
   2   8   2     1531.86     1374.69     18.20 o 
   4   8   2     4509.55     4541.82     40.04 o 
   6   8   2      841.81      828.34     14.81 o 
   8   8   2     1431.89     1411.92     25.21 o 
  10   8   2      846.71      862.64     22.74 o 
 -11   9   2      173.49      184.61      8.82 o 
  -9   9   2      572.79      603.93     12.81 o 
  -7   9   2     2547.20     2513.17     27.98 o 
  -5   9   2     3032.43     2983.22     31.63 o 
  -3   9   2     2329.68     2386.35     23.58 o 
  -1   9   2      214.42      238.13      6.02 o 
   1   9   2      549.12      586.57     11.08 o 
   3   9   2        2.77        3.73      3.83 o 
   5   9   2       31.23       43.31      5.30 o 
   7   9   2      141.35      141.56      8.26 o 
   9   9   2       81.12       89.85      9.92 o 
 -12  10   2      502.80      515.70     24.82 o 
 -10  10   2       89.14      106.27      8.13 o 
  -8  10   2       76.78       54.11      5.59 o 
  -6  10   2        4.09        1.44      3.84 o 
  -4  10   2      150.50      130.83      5.06 o 
  -2  10   2     1236.19     1218.38     23.71 o 
   0  10   2      428.19      440.66     11.25 o 
   2  10   2       85.74      102.37      4.87 o 
   4  10   2     1336.65     1382.42     20.13 o 
   6  10   2      558.53      586.57     13.12 o 
   8  10   2      410.76      402.24     13.11 o 
  10  10   2      467.69      499.92     24.77 o 
 -11  11   2     1405.13     1497.45     25.05 o 
  -9  11   2      993.92     1016.29     17.58 o 
  -7  11   2     2972.24     2917.16     34.69 o 
  -5  11   2     3956.96     3696.31     37.40 o 
  -3  11   2       34.62       37.12      6.31 o 
  -1  11   2      914.24      843.10     14.75 o 
   1  11   2      265.16      255.92      7.06 o 
   3  11   2      215.13      213.02      6.98 o 
   5  11   2      656.27      686.85     14.34 o 
   7  11   2      470.23      469.50     12.84 o 
   9  11   2       23.80       14.02      7.26 o 
 -10  12   2      362.92      362.53     12.60 o 
  -8  12   2       79.95       93.62      7.36 o 
  -6  12   2     1097.22     1039.75     16.52 o 
  -4  12   2     1821.77     1702.73     26.71 o 
  -2  12   2      467.96      474.81     14.28 o 
   0  12   2        1.93       18.53      8.35 o 
   2  12   2     1228.99     1059.50     32.63 o 
   4  12   2     1167.53     1147.60     16.28 o 
   6  12   2      135.05      149.30      8.57 o 
   8  12   2     1227.80     1289.58     24.38 o 
  -9  13   2     1182.44     1270.80     20.95 o 
  -7  13   2     2386.60     2454.31     41.04 o 
  -5  13   2      384.48      419.22     13.35 o 
  -3  13   2     1406.33     1438.10     26.31 o 
  -1  13   2     4780.27     4716.10    109.47 o 
   1  13   2      145.58      161.02      7.96 o 
   3  13   2       86.74       92.25      7.10 o 
   5  13   2        4.02        3.04      6.24 o 
   7  13   2      119.96      123.07      8.96 o 
  -8  14   2       70.37       66.88      9.18 o 
  -6  14   2     1617.43     1537.29     27.44 o 
  -4  14   2      766.01      699.37     17.40 o 
  -2  14   2       12.06       16.74      5.24 o 
   0  14   2      231.36      236.23      9.63 o 
   2  14   2      785.44      789.76     16.60 o 
   4  14   2      717.59      694.19     20.38 o 
   6  14   2      110.63      112.89      8.70 o 
  -7  15   2      643.47      666.68     21.94 o 
  -5  15   2     1251.92     1184.95     24.39 o 
  -3  15   2      664.61      717.17     19.10 o 
  -1  15   2       44.02       70.78      8.87 o 
   1  15   2        6.84       19.42      5.93 o 
   3  15   2       17.51       31.32      6.65 o 
   5  15   2      156.95      164.38     12.32 o 
  -6  16   2       53.31       41.71     10.65 o 
  -4  16   2       22.97       10.48      8.03 o 
  -2  16   2       48.67       42.63      7.59 o 
   0  16   2       83.28       78.51      8.60 o 
   2  16   2       88.61      114.19      8.84 o 
   4  16   2       24.69       26.39      9.05 o 
  -3  17   2      422.61      393.08     16.50 o 
  -1  17   2      379.48      347.64     13.94 o 
   1  17   2       69.28       82.14     15.31 o 
 -13   1   3     1625.41     1812.12     24.13 o 
 -11   1   3     4308.31     4500.08     40.42 o 
  -9   1   3     3790.79     3784.33     31.81 o 
  -7   1   3     5818.86     5693.03     45.27 o 
  -5   1   3    17864.10    16965.59    156.59 o 
  -3   1   3    30634.83    31630.08    319.43 o 
  -1   1   3    69961.58    66803.46   1762.76 o 
   1   1   3     9113.88     8669.94     88.63 o 
   3   1   3     5276.28     5249.76     50.54 o 
   5   1   3     4676.83     4527.84     45.22 o 
   7   1   3      469.08      487.48     10.75 o 
   9   1   3      188.44      191.51      9.48 o 
  11   1   3       20.89       25.03      8.19 o 
 -14   2   3        8.36       20.64      6.42 o 
 -12   2   3        4.08        1.85      4.46 o 
 -10   2   3       26.08       40.19      3.94 o 
  -8   2   3     4561.40     4766.78     37.55 o 
  -6   2   3     3931.54     4150.69     32.11 o 
  -4   2   3        6.70       12.29      2.66 o 
  -2   2   3     2703.10     2756.82     38.20 o 
   0   2   3      621.46      640.73      9.31 o 
   2   2   3      754.19      777.92     20.92 o 
   4   2   3     3427.17     3782.03     38.75 o 
   6   2   3      195.22      202.16      7.66 o 
   8   2   3        1.18        0.30      4.15 o 
  10   2   3       21.21       17.86      6.34 o 
 -13   3   3     1665.98     1728.64     22.30 o 
 -11   3   3     4539.58     4595.51     41.28 o 
  -9   3   3     5343.14     5159.26     41.07 o 
  -7   3   3    15339.86    14595.01    101.38 o 
  -5   3   3    33943.02    33259.21    253.81 o 
  -3   3   3    15970.31    16525.29    166.78 o 
  -1   3   3    18763.63    18300.62    166.52 o 
   1   3   3    17563.23    18021.28    164.51 o 
   3   3   3    10884.25    10821.04     92.05 o 
   5   3   3     2889.79     2683.38     27.13 o 
   7   3   3      709.43      675.38     12.85 o 
   9   3   3      236.49      216.19     11.33 o 
  11   3   3       78.26       76.71     10.28 o 
 -14   4   3        0.57       -1.06      7.21 o 
 -12   4   3       28.69       39.83      5.34 o 
 -10   4   3       44.97       48.32      4.67 o 
  -8   4   3      278.13      219.26      6.44 o 
  -6   4   3     1169.23     1252.14     12.76 o 
  -4   4   3      247.29      234.03      4.79 o 
  -2   4   3      137.20      142.04      4.70 o 
   0   4   3      718.51      717.78     10.91 o 
   2   4   3     4230.87     4235.14     38.74 o 
   4   4   3     2087.89     2221.01     25.53 o 
   6   4   3      721.18      836.93     15.29 o 
   8   4   3       10.69       16.61      7.54 o 
  10   4   3       38.91       22.68      8.05 o 
 -13   5   3     1054.53     1123.61     20.10 o 
 -11   5   3     3851.22     3826.03     36.04 o 
  -9   5   3    14839.34    14705.04    109.53 o 
  -7   5   3    18146.35    17619.67    128.93 o 
  -5   5   3     5673.86     4710.37     39.64 o 
  -3   5   3     3099.36     2394.44     31.65 o 
  -1   5   3     3825.79     3297.99     37.26 o 
   1   5   3    10059.27     9772.26     83.59 o 
   3   5   3     6983.78     6795.09     60.40 o 
   5   5   3     1504.45     1566.35     20.27 o 
   7   5   3      155.04      186.16     10.10 o 
   9   5   3       24.85       27.99      7.35 o 
  11   5   3      100.10      107.26     11.32 o 
 -14   6   3       43.72       46.04      9.99 o 
 -12   6   3      785.05      759.34     15.92 o 
 -10   6   3     1831.05     1886.45     25.64 o 
  -8   6   3     1471.84     1510.51     18.48 o 
  -6   6   3      150.46      199.02      4.92 o 
  -4   6   3       57.66      124.68      5.92 o 
  -2   6   3      481.10      527.87      9.10 o 
   0   6   3      128.60      167.41      6.42 o 
   2   6   3     6609.24     6980.26     57.11 o 
   4   6   3      488.22      484.36     10.15 o 
   6   6   3       22.61       40.82      5.51 o 
   8   6   3      447.04      447.86     17.36 o 
  10   6   3      474.34      448.80     17.28 o 
 -13   7   3      388.96      420.56     13.94 o 
 -11   7   3      290.31      296.63     10.12 o 
  -9   7   3     2487.21     2319.89     27.36 o 
  -7   7   3     7962.23     7582.10     59.25 o 
  -5   7   3    13090.51    12981.44     95.98 o 
  -3   7   3    16453.71    16528.11    175.30 o 
  -1   7   3     7432.30     7400.84     63.83 o 
   1   7   3     7633.35     7626.43     73.07 o 
   3   7   3      968.23     1042.69     14.35 o 
   5   7   3      855.15      886.92     18.05 o 
   7   7   3     1303.46     1267.25     25.10 o 
   9   7   3       27.56       29.27      8.03 o 
 -12   8   3        3.63        3.37      5.71 o 
 -10   8   3        7.39        1.75      4.45 o 
  -8   8   3      170.90      199.44      7.48 o 
  -6   8   3      196.27      184.27      6.03 o 
  -4   8   3     2243.54     2353.29     28.98 o 
  -2   8   3    10241.50    10936.32    115.04 o 
   0   8   3     4464.09     4831.49     49.76 o 
   2   8   3       13.68       23.88      4.05 o 
   4   8   3        2.78        8.76      4.02 o 
   6   8   3       34.34       44.59      5.54 o 
   8   8   3       34.80       28.95      8.84 o 
  10   8   3      125.85      135.28     13.31 o 
 -11   9   3     2351.58     2222.97     28.92 o 
  -9   9   3     6244.39     6099.27     58.63 o 
  -7   9   3     3270.80     3198.49     33.79 o 
  -5   9   3     4561.76     4410.00     42.11 o 
  -3   9   3    12544.54    12151.41    197.85 o 
  -1   9   3     2551.92     2578.97     41.43 o 
   1   9   3     3775.96     3877.51     43.62 o 
   3   9   3     2758.96     2817.41     30.27 o 
   5   9   3       24.18       18.09      4.78 o 
   7   9   3     1010.37      968.14     22.64 o 
   9   9   3      334.19      313.57     14.76 o 
 -12  10   3      499.10      540.58     14.58 o 
 -10  10   3      181.20      179.98      9.87 o 
  -8  10   3       13.46       12.46      4.80 o 
  -6  10   3     1959.25     1927.86     24.91 o 
  -4  10   3     1865.77     1772.60     23.43 o 
  -2  10   3      293.12      203.75      6.13 o 
   0  10   3      646.51      540.96     12.22 o 
   2  10   3      524.10      507.72     27.60 o 
   4  10   3        2.20        7.58      4.60 o 
   6  10   3      167.63      173.20      8.43 o 
   8  10   3       84.07       83.01      9.71 o 
 -11  11   3       58.28       65.22      8.31 o 
  -9  11   3      198.23      213.44      8.82 o 
  -7  11   3     1900.46     1857.16     23.69 o 
  -5  11   3     2254.00     2145.10     31.09 o 
  -3  11   3     1922.81     1879.26     28.69 o 
  -1  11   3     1867.65     1781.63     53.90 o 
   1  11   3     1830.49     1781.23     27.73 o 
   3  11   3       76.38       96.67      6.63 o 
   5  11   3       35.47       27.00      5.79 o 
   7  11   3      506.00      480.40     14.66 o 
 -10  12   3      905.74      949.25     26.00 o 
  -8  12   3     1292.86     1329.23     20.30 o 
  -6  12   3     1757.80     1709.40     27.89 o 
  -4  12   3     1102.51     1070.31     33.11 o 
  -2  12   3     2015.54     1926.44     40.15 o 
   0  12   3      258.94      285.29      9.54 o 
   2  12   3      375.45      370.81      9.26 o 
   4  12   3       90.95       96.69      7.22 o 
   6  12   3       32.89       38.78      6.76 o 
   8  12   3       34.48       43.22     10.45 o 
  -9  13   3      331.93      352.69     12.80 o 
  -7  13   3      365.64      393.90     13.80 o 
  -5  13   3      705.23      669.56     16.51 o 
  -3  13   3     1025.17      955.18     31.30 o 
  -1  13   3      868.93      845.89     21.82 o 
   1  13   3      147.41      161.17     12.38 o 
   3  13   3       12.16        7.12      5.39 o 
   5  13   3        6.31        9.59      6.01 o 
   7  13   3        3.51        2.32      6.62 o 
  -8  14   3     1293.17     1262.58     25.77 o 
  -6  14   3     1896.73     2038.90     33.08 o 
  -4  14   3     1013.56     1032.61     23.15 o 
  -2  14   3      623.50      590.00     15.32 o 
   0  14   3      398.31      394.04     16.36 o 
   2  14   3      125.19      164.99      9.69 o 
   4  14   3      166.37      163.62     12.20 o 
   6  14   3        0.67       -5.33      7.14 o 
  -7  15   3      534.25      541.65     19.49 o 
  -5  15   3     1689.88     1700.01     66.01 o 
  -3  15   3     1227.76     1180.36     42.28 o 
  -1  15   3       16.83       14.39      7.01 o 
   1  15   3     1330.74     1300.30     39.24 o 
   3  15   3      882.34      869.71     23.22 o 
   5  15   3      164.06      153.09     12.68 o 
  -6  16   3      745.27      725.93     49.90 o 
  -4  16   3      560.24      504.13     20.06 o 
  -2  16   3      469.51      472.72     15.55 o 
   0  16   3      407.51      392.74     15.88 o 
   2  16   3       62.32       66.79     11.55 o 
  -3  17   3       96.64      104.42     12.57 o 
  -1  17   3        4.21        5.93      7.62 o 
 -14   0   4      347.72      277.39     14.80 o 
 -12   0   4      823.18      734.54     19.96 o 
 -10   0   4      149.42      115.23      7.34 o 
  -8   0   4       83.35      103.09      6.11 o 
  -6   0   4    19650.36    19830.37    191.08 o 
  -4   0   4    40950.77    42242.67    538.99 o 
  -2   0   4    28621.13    30235.15    386.63 o 
   0   0   4    71994.28    74848.00    948.09 o 
   2   0   4     8633.58     9232.39    118.80 o 
   4   0   4      379.20      391.82     12.92 o 
   6   0   4      443.13      537.27     21.01 o 
   8   0   4      275.09      287.49     13.74 o 
  10   0   4      772.32      738.80     29.25 o 
 -15   1   4      190.03      204.74     12.69 o 
 -13   1   4      374.69      370.07     11.09 o 
 -11   1   4      273.44      277.99      8.20 o 
  -9   1   4      159.85      141.11      5.13 o 
  -7   1   4     9539.51     9792.90     70.24 o 
  -5   1   4     3739.78     4244.09     34.63 o 
  -3   1   4     1297.57     1232.67     15.30 o 
  -1   1   4     1595.94     1773.08     19.83 o 
   1   1   4      998.83     1271.02     15.58 o 
   3   1   4     6488.62     6765.25     63.68 o 
   5   1   4       43.28       46.05      4.57 o 
   7   1   4     1031.04      953.38     16.27 o 
   9   1   4       71.34       63.29      6.57 o 
  11   1   4       92.76       85.56     10.77 o 
 -14   2   4      101.33      121.02      8.10 o 
 -12   2   4       10.81       12.30      4.88 o 
 -10   2   4     3408.82     3351.56     31.77 o 
  -8   2   4     9325.61     9140.67     66.72 o 
  -6   2   4    13814.59    13183.85     91.67 o 
  -4   2   4    12835.77    13145.89    135.33 o 
  -2   2   4    16078.51    16012.98    147.00 o 
   0   2   4    17331.50    17806.90    178.73 o 
   2   2   4    10340.56    10448.35    116.23 o 
   4   2   4    11310.34    11373.07    121.85 o 
   6   2   4     1050.38     1029.16     16.40 o 
   8   2   4      114.39      115.02      7.58 o 
  10   2   4        2.04       10.79      7.97 o 
 -13   3   4       53.15       48.35      6.18 o 
 -11   3   4      502.89      500.81     10.74 o 
  -9   3   4     1159.03     1108.78     14.75 o 
  -7   3   4      136.92      107.18      4.05 o 
  -5   3   4      813.05      882.34     13.91 o 
  -3   3   4    20580.72    21126.20    193.19 o 
  -1   3   4     1664.81     1546.04     20.67 o 
   1   3   4     1640.14     1627.16     17.43 o 
   3   3   4     4164.93     4140.15     45.26 o 
   5   3   4      439.62      435.44     10.93 o 
   7   3   4      570.68      570.03     18.42 o 
   9   3   4      287.28      276.76     13.12 o 
 -14   4   4      152.44      139.03      8.54 o 
 -12   4   4     1174.67     1180.56     17.30 o 
 -10   4   4     2843.98     2808.39     28.10 o 
  -8   4   4     4838.42     4836.65     40.90 o 
  -6   4   4     7642.81     7770.83     59.68 o 
  -4   4   4    12070.37    11942.80     99.22 o 
  -2   4   4    15429.71    15507.16    129.78 o 
   0   4   4    10501.56    10452.90    106.61 o 
   2   4   4     1584.69     1451.00     18.45 o 
   4   4   4      947.65      875.07     12.47 o 
   6   4   4     1857.23     1695.77     29.59 o 
   8   4   4      601.54      575.10     20.55 o 
  10   4   4       10.93       14.83      8.36 o 
 -13   5   4      361.24      350.82     10.94 o 
 -11   5   4      107.78       81.17      5.87 o 
  -9   5   4     1065.75     1041.25     14.44 o 
  -7   5   4     8566.35     8637.50     66.51 o 
  -5   5   4     8406.61     8694.82     76.95 o 
  -3   5   4    14019.99    13396.36    113.14 o 
  -1   5   4     1912.69     1568.13     17.36 o 
   1   5   4     1473.21     1297.73     15.42 o 
   3   5   4     4684.64     4922.50     50.02 o 
   5   5   4     3862.32     3889.41     52.87 o 
   7   5   4     2461.03     2400.71     38.59 o 
   9   5   4      107.54      107.51     10.78 o 
 -14   6   4       22.04       26.54      7.58 o 
 -12   6   4        8.21       12.26      5.34 o 
 -10   6   4      124.82      151.21      6.70 o 
  -8   6   4     3507.24     3440.01     31.43 o 
  -6   6   4     5451.89     5561.25     55.37 o 
  -4   6   4     7776.95     7764.60     80.65 o 
  -2   6   4     4973.76     4515.89     36.18 o 
   0   6   4     1174.90      997.44     12.02 o 
   2   6   4     6157.24     6112.84     59.60 o 
   4   6   4     4374.82     4278.64     44.78 o 
   6   6   4     2544.26     2431.43     38.47 o 
   8   6   4      636.66      624.60     18.79 o 
  10   6   4        2.20       -7.85     10.58 o 
 -13   7   4      668.23      704.79     22.84 o 
 -11   7   4     1720.25     1646.25     23.60 o 
  -9   7   4     3003.56     2913.25     32.52 o 
  -7   7   4     6082.53     6032.23     55.78 o 
  -5   7   4    13873.26    13519.65    147.18 o 
  -3   7   4    22887.75    23093.22    228.71 o 
  -1   7   4    13800.91    14036.84    117.29 o 
   1   7   4     9851.28    10024.63     86.54 o 
   3   7   4     3386.20     3179.35     35.50 o 
   5   7   4       32.44       26.72      5.65 o 
   7   7   4       25.77       28.46      7.23 o 
   9   7   4      350.69      382.75     16.30 o 
 -12   8   4      411.30      445.17     12.90 o 
 -10   8   4        8.05        2.59      4.80 o 
  -8   8   4      134.86      148.33      6.92 o 
  -6   8   4     1694.04     1669.81     33.95 o 
  -4   8   4     9326.13     9358.72     94.36 o 
  -2   8   4    11438.76    11975.73    166.27 o 
   0   8   4     3861.82     3817.04     47.60 o 
   2   8   4     2986.35     2770.36     32.05 o 
   4   8   4      153.56      143.64      7.15 o 
   6   8   4       61.22       58.20      8.07 o 
   8   8   4       98.10       98.15     10.42 o 
 -13   9   4       78.03       78.10      8.13 o 
 -11   9   4      242.11      220.33      9.55 o 
  -9   9   4     1921.96     1908.96     25.02 o 
  -7   9   4     6926.27     6750.92     62.37 o 
  -5   9   4     9332.96     9046.08    107.13 o 
  -3   9   4    11112.65    10736.75    219.11 o 
  -1   9   4    20830.16    20911.15    254.64 o 
   1   9   4    14849.24    15149.47    134.67 o 
   3   9   4     4932.72     5082.23     53.30 o 
   5   9   4     2347.99     2469.73     31.35 o 
   7   9   4     1035.33      967.21     31.92 o 
   9   9   4      197.38      215.98     18.05 o 
 -12  10   4       18.50       11.21      6.45 o 
 -10  10   4      567.38      600.29     15.45 o 
  -8  10   4     1167.91     1207.49     18.41 o 
  -6  10   4      883.52      897.38     14.87 o 
  -4  10   4     3358.55     3330.34     62.01 o 
  -2  10   4     2362.99     2212.42     74.29 o 
   0  10   4       49.77       33.02      6.49 o 
   2  10   4      965.81      897.69     18.03 o 
   4  10   4      599.82      593.71     13.62 o 
   6  10   4       22.46       13.73      8.55 o 
   8  10   4        1.62       -0.28      9.47 o 
 -11  11   4     2066.79     2098.71     28.90 o 
  -9  11   4     3888.40     3886.81     42.25 o 
  -7  11   4     2997.04     3010.32     33.49 o 
  -5  11   4     6341.00     6161.54    108.82 o 
  -3  11   4    11629.88    11371.20    357.55 o 
  -1  11   4    14563.99    13554.21    231.83 o 
   1  11   4     6529.28     6372.83    128.11 o 
   3  11   4     3458.07     3550.71     41.30 o 
   5  11   4     2385.99     2529.69     33.18 o 
   7  11   4      479.86      527.18     18.28 o 
 -10  12   4        7.99        6.61      5.92 o 
  -8  12   4      193.93      266.75     16.58 o 
  -6  12   4        5.00       12.51      6.58 o 
  -4  12   4     1022.84      938.60     18.87 o 
  -2  12   4      280.88      296.56     10.55 o 
   0  12   4     4394.25     4353.95     73.93 o 
   2  12   4     1782.43     1668.55     28.02 o 
   4  12   4      490.70      439.25     13.07 o 
   6  12   4      586.78      517.64     18.25 o 
  -9  13   4     3329.27     3370.45     47.59 o 
  -7  13   4     7657.97     8025.94    146.56 o 
  -5  13   4     8348.77     8419.80    171.17 o 
  -3  13   4     2095.98     2229.83     84.47 o 
  -1  13   4     3567.04     3530.02     79.14 o 
   1  13   4     8304.55     8219.94    117.73 o 
   3  13   4     7184.78     7495.36     76.93 o 
   5  13   4     3809.94     4118.77     48.74 o 
  -8  14   4       88.72       91.48      9.34 o 
  -6  14   4      181.58      155.34     13.25 o 
  -4  14   4      587.79      553.92     15.61 o 
  -2  14   4       31.11       31.45      6.71 o 
   0  14   4       58.89       46.54      7.09 o 
   2  14   4       19.76       10.94      9.05 o 
   4  14   4       47.96       51.70      7.70 o 
  -7  15   4     1888.13     1897.82     38.48 o 
  -5  15   4     4780.67     4770.64    146.15 o 
  -3  15   4     8006.85     7999.80    393.32 o 
  -1  15   4     7121.88     7165.54    221.39 o 
   1  15   4     3237.89     3229.28     58.54 o 
   3  15   4     1674.20     1690.89     39.08 o 
  -4  16   4      140.97      123.76      9.86 o 
  -2  16   4       19.83       19.91      7.34 o 
   0  16   4      221.87      190.07     12.35 o 
 -15   1   5      133.87      133.71      8.95 o 
 -13   1   5      168.90      172.57     10.06 o 
 -11   1   5      178.95      196.27      7.76 o 
  -9   1   5     1232.11     1177.04     15.24 o 
  -7   1   5     6367.40     6237.53     47.33 o 
  -5   1   5    25750.74    24991.51    168.81 o 
  -3   1   5    13182.26    13580.27    105.90 o 
  -1   1   5    17458.28    17006.32    142.06 o 
   1   1   5    21193.80    20702.77    168.81 o 
   3   1   5     8646.88     7786.97     73.68 o 
   5   1   5     7250.04     6925.41     68.07 o 
   7   1   5     3628.21     3434.75     39.64 o 
   9   1   5     1361.03     1341.61     24.41 o 
 -14   2   5       21.22       13.60      6.07 o 
 -12   2   5      745.26      698.31     14.19 o 
 -10   2   5      609.91      598.03     11.07 o 
  -8   2   5       12.49       22.76      3.45 o 
  -6   2   5      918.90      934.07     11.96 o 
  -4   2   5      561.59      612.95     15.76 o 
  -2   2   5      326.25      358.51      8.32 o 
   0   2   5        4.23        4.90      2.32 o 
   2   2   5     1958.41     1869.24     20.48 o 
   4   2   5      177.30      168.55      7.06 o 
   6   2   5      523.71      466.73     11.79 o 
   8   2   5      138.09      135.16      8.93 o 
  10   2   5        0.14       -9.51      9.51 o 
 -13   3   5      110.36      108.55      7.55 o 
 -11   3   5     1694.58     1632.84     20.35 o 
  -9   3   5     5323.58     5023.89     43.27 o 
  -7   3   5     3062.31     2793.52     26.25 o 
  -5   3   5     8049.43     7576.23     61.95 o 
  -3   3   5    17039.48    17413.59    145.87 o 
  -1   3   5    12262.32    11670.38     99.44 o 
   1   3   5     6926.42     6175.48     60.35 o 
   3   3   5    10182.75     9588.89     88.88 o 
   5   3   5    11042.09    10466.73     97.97 o 
   7   3   5     3085.92     2860.42     44.41 o 
   9   3   5      924.30      901.14     27.50 o 
 -14   4   5        1.15        0.92      5.87 o 
 -12   4   5       14.56        8.61      4.86 o 
 -10   4   5      141.06      168.79     13.28 o 
  -8   4   5       61.92       80.36      4.70 o 
  -6   4   5     1321.11     1633.15     17.41 o 
  -4   4   5     1982.68     2090.30     19.62 o 
  -2   4   5     1900.06     1896.83     20.58 o 
   0   4   5     2209.02     2365.47     30.32 o 
   2   4   5     2729.65     2932.11     33.86 o 
   4   4   5      700.99      640.50     14.81 o 
   6   4   5      761.05      783.10     24.78 o 
   8   4   5      711.83      679.65     20.00 o 
 -13   5   5      263.30      241.94      9.74 o 
 -11   5   5     1732.09     1671.81     20.89 o 
  -9   5   5     2931.31     2816.61     27.95 o 
  -7   5   5     5741.71     5747.43     51.35 o 
  -5   5   5     4694.24     4639.41     45.67 o 
  -3   5   5     3973.42     3444.65     31.12 o 
  -1   5   5     8870.42     8359.32     67.75 o 
   1   5   5    16479.09    16620.94    151.51 o 
   3   5   5    13331.24    13104.73    149.22 o 
   5   5   5     5146.02     4947.23     65.63 o 
   7   5   5     2076.66     2069.24     47.04 o 
   9   5   5      441.00      454.10     20.75 o 
 -14   6   5      107.27      116.89      9.75 o 
 -12   6   5        7.12        6.34      4.81 o 
 -10   6   5      617.25      553.35     11.14 o 
  -8   6   5     3794.00     3709.71     33.77 o 
  -6   6   5     1383.64     1461.19     17.74 o 
  -4   6   5      114.55      145.63      4.80 o 
  -2   6   5       90.98       63.17      3.26 o 
   0   6   5       68.47       84.06      4.60 o 
   2   6   5      608.39      559.35     11.58 o 
   4   6   5      872.64      800.93     19.31 o 
   6   6   5       72.17       87.30     11.46 o 
   8   6   5       73.95       75.15      9.96 o 
 -13   7   5      198.83      175.12      9.84 o 
 -11   7   5       76.04       75.53      7.02 o 
  -9   7   5       61.13       75.31      5.24 o 
  -7   7   5      632.82      582.13     11.03 o 
  -5   7   5      913.88      870.26     11.75 o 
  -3   7   5    10409.09    10107.36     98.70 o 
  -1   7   5    18085.75    18355.04    133.54 o 
   1   7   5    16235.70    16524.93    149.48 o 
   3   7   5     8302.85     8184.21     94.44 o 
   5   7   5     1241.31     1206.92     41.63 o 
   7   7   5     1360.56     1369.89     28.98 o 
 -12   8   5       76.55       92.56      7.64 o 
 -10   8   5      430.00      414.86     12.68 o 
  -8   8   5      186.30      196.34      8.65 o 
  -6   8   5     1694.28     1599.93     23.69 o 
  -4   8   5     2528.66     2461.58     33.74 o 
  -2   8   5     1274.67     1274.64     25.45 o 
   0   8   5     1633.38     1643.52     22.12 o 
   2   8   5      523.33      567.25     12.45 o 
   4   8   5       14.54       13.52      6.27 o 
   6   8   5      333.48      348.59     14.55 o 
   8   8   5      826.43      809.99     27.33 o 
 -13   9   5       13.08       11.70      7.22 o 
 -11   9   5      145.13      104.46      7.89 o 
  -9   9   5     1578.59     1465.37     23.47 o 
  -7   9   5     4912.65     4799.37     47.34 o 
  -5   9   5     2710.80     2812.52     44.97 o 
  -3   9   5     5628.55     5611.30     98.38 o 
  -1   9   5     6342.09     5978.07     99.69 o 
   1   9   5     2650.57     2615.02     35.86 o 
   3   9   5     1333.13     1422.38     21.71 o 
   5   9   5      369.80      450.87     16.68 o 
   7   9   5      379.19      425.46     16.90 o 
 -12  10   5      299.84      277.07     11.34 o 
 -10  10   5      176.87      162.51      8.69 o 
  -8  10   5      128.37      113.85      7.02 o 
  -6  10   5       13.32        8.01      4.80 o 
  -4  10   5     1582.02     1452.80     22.44 o 
  -2  10   5     2266.87     2268.91     37.06 o 
   0  10   5      526.33      534.39     13.39 o 
   2  10   5     1072.35     1054.33     18.35 o 
   4  10   5     4233.86     4244.30     60.43 o 
   6  10   5      875.33      922.99     24.21 o 
 -11  11   5        2.70       -4.90      5.79 o 
  -9  11   5        3.68        6.79      5.31 o 
  -7  11   5      587.80      576.71     16.45 o 
  -5  11   5     2686.75     2565.74     79.26 o 
  -3  11   5     4274.44     4054.66     78.85 o 
  -1  11   5     1802.31     1657.38     70.85 o 
   1  11   5      694.51      720.65     15.04 o 
   3  11   5     1483.09     1520.16     23.82 o 
   5  11   5      993.15     1132.80     28.05 o 
 -10  12   5        6.68       17.40      6.77 o 
  -8  12   5       28.51       23.64      7.11 o 
  -6  12   5      991.79      982.36     29.63 o 
  -4  12   5      961.10      952.81     19.15 o 
  -2  12   5      325.22      344.56     14.97 o 
   0  12   5     1989.07     2009.01     48.20 o 
   2  12   5      945.29     1059.56     19.60 o 
   4  12   5      446.82      493.77     15.72 o 
   6  12   5      880.27      959.59     29.72 o 
  -9  13   5       18.63       38.36      7.87 o 
  -7  13   5       44.60       48.30      8.75 o 
  -5  13   5      640.38      696.96     19.37 o 
  -3  13   5      745.25      734.51     33.95 o 
  -1  13   5      496.57      417.61     17.69 o 
   1  13   5      496.60      514.72     15.94 o 
   3  13   5      687.55      728.98     17.17 o 
   5  13   5      563.94      605.52     20.65 o 
  -8  14   5      351.59      343.42     14.44 o 
  -6  14   5      424.98      433.28     18.82 o 
  -4  14   5      250.83      255.63     11.48 o 
  -2  14   5      194.25      234.07     13.25 o 
   0  14   5     1333.68     1389.02     36.62 o 
   2  14   5     1806.22     1958.62     42.81 o 
  -7  15   5       15.92       22.65      9.60 o 
  -5  15   5       35.36       18.02      8.89 o 
  -3  15   5       12.61       12.80      7.02 o 
  -1  15   5      193.51      167.81     13.32 o 
   1  15   5       96.99       84.05     12.29 o 
  -4  16   5     1002.75      963.91     59.90 o 
  -2  16   5     2059.31     2020.61     76.39 o 
 -14   0   6      584.22      623.84     25.31 o 
 -12   0   6     1279.10     1382.27     29.12 o 
 -10   0   6     2049.46     2078.39     35.22 o 
  -8   0   6     5152.29     5015.99     64.46 o 
  -6   0   6     3549.30     3186.21     43.49 o 
  -4   0   6     3926.46     4254.00     47.10 o 
  -2   0   6     4799.73     5294.60     63.73 o 
   0   0   6     3582.05     3691.65     46.42 o 
   2   0   6      134.44      133.60      8.97 o 
   4   0   6      106.69       98.66     16.03 o 
   6   0   6      267.43      287.24     14.49 o 
   8   0   6      239.66      250.48     18.56 o 
 -15   1   6       28.42       27.23      7.32 o 
 -13   1   6      622.46      552.88     13.53 o 
 -11   1   6     1569.25     1377.16     19.74 o 
  -9   1   6      560.21      543.56     18.82 o 
  -7   1   6      624.32      722.72     12.11 o 
  -5   1   6      799.65      929.44     15.11 o 
  -3   1   6       38.14       32.27      2.92 o 
  -1   1   6      134.85      156.92      5.89 o 
   1   1   6     1738.79     1931.43     23.89 o 
   3   1   6      773.65      800.01     14.46 o 
   5   1   6     1841.98     1703.09     24.13 o 
   7   1   6      630.11      548.25     13.92 o 
   9   1   6       52.03       26.70     15.61 o 
 -14   2   6      781.63      844.28     17.24 o 
 -12   2   6     1724.49     1751.91     23.64 o 
 -10   2   6      602.57      610.67     12.50 o 
  -8   2   6      616.57      553.36     10.15 o 
  -6   2   6     2749.28     2710.08     25.51 o 
  -4   2   6     1453.75     1612.85     15.50 o 
  -2   2   6      449.04      508.39      8.40 o 
   0   2   6     1500.05     1461.97     17.55 o 
   2   2   6     1506.76     1578.98     21.34 o 
   4   2   6      951.22      973.65     16.78 o 
   6   2   6      665.69      673.03     14.78 o 
   8   2   6      111.68      106.71     10.51 o 
 -13   3   6        7.88        7.15      5.47 o 
 -11   3   6     1101.18     1097.05     17.63 o 
  -9   3   6      750.10      722.57     12.11 o 
  -7   3   6      424.33      453.90     12.67 o 
  -5   3   6       45.95       60.22      3.69 o 
  -3   3   6      329.73      314.83      6.79 o 
  -1   3   6     1618.47     1804.26     21.65 o 
   1   3   6       55.65       50.04      6.10 o 
   3   3   6     2175.79     2128.51     26.64 o 
   5   3   6     1847.41     1733.11     27.70 o 
   7   3   6      116.33      135.83     11.07 o 
 -14   4   6      175.47      217.14     10.17 o 
 -12   4   6      721.53      800.49     16.30 o 
 -10   4   6     2659.11     2602.37     27.32 o 
  -8   4   6     2043.09     2032.38     21.91 o 
  -6   4   6       19.45       12.43      2.59 o 
  -4   4   6      325.56      411.36     14.29 o 
  -2   4   6        2.14        6.08      2.80 o 
   0   4   6       35.50       23.93      3.26 o 
   2   4   6      156.09      142.66      7.10 o 
   4   4   6       53.54       61.67      7.98 o 
   6   4   6      291.72      288.56     13.77 o 
   8   4   6      405.88      421.48     17.33 o 
 -13   5   6      194.39      169.74      8.84 o 
 -11   5   6        0.53        1.10      4.19 o 
  -9   5   6       21.56       23.26      4.05 o 
  -7   5   6      308.02      345.29     10.58 o 
  -5   5   6      252.96      271.50      6.58 o 
  -3   5   6      702.30      647.65      9.70 o 
  -1   5   6     2317.50     2481.42     22.72 o 
   1   5   6     1236.82     1232.23     18.30 o 
   3   5   6     1444.62     1434.09     34.34 o 
   5   5   6      391.13      410.96     17.39 o 
   7   5   6      310.21      322.54     15.04 o 
 -14   6   6      577.50      596.56     18.75 o 
 -12   6   6      671.39      667.76     14.41 o 
 -10   6   6     1410.78     1408.64     18.58 o 
  -8   6   6     1633.15     1647.66     19.84 o 
  -6   6   6     1149.06     1210.83     17.78 o 
  -4   6   6      898.73      924.89     12.96 o 
  -2   6   6      117.77      132.54      4.96 o 
   0   6   6      525.19      582.32     12.72 o 
   2   6   6     2817.68     2712.03     41.29 o 
   4   6   6     2478.90     2358.55     38.82 o 
   6   6   6       89.75       90.59     10.17 o 
   8   6   6        7.67       29.32     16.78 o 
 -13   7   6       33.94       33.22      7.33 o 
 -11   7   6       36.86       36.80      5.27 o 
  -9   7   6      115.34       92.99      5.78 o 
  -7   7   6     1018.16     1105.85     15.71 o 
  -5   7   6     1298.41     1409.46     21.47 o 
  -3   7   6     2134.92     2009.67     38.39 o 
  -1   7   6      669.07      572.54     11.50 o 
   1   7   6       67.09       56.32      5.49 o 
   3   7   6      101.80      123.08      9.68 o 
   5   7   6      799.14      793.00     21.67 o 
   7   7   6      540.88      570.05     19.90 o 
 -12   8   6      306.46      331.63     11.71 o 
 -10   8   6      918.48      919.60     15.05 o 
  -8   8   6      790.83      752.69     12.61 o 
  -6   8   6      294.93      300.04      7.73 o 
  -4   8   6      462.25      490.55     13.84 o 
  -2   8   6       11.83       11.29      4.57 o 
   0   8   6       57.74       71.22      5.77 o 
   2   8   6       10.22       22.28      6.89 o 
   4   8   6      380.50      350.15     14.57 o 
   6   8   6      444.77      426.44     17.38 o 
 -11   9   6       14.09       12.85      5.80 o 
  -9   9   6      117.93      129.73      7.40 o 
  -7   9   6      217.29      200.52      6.96 o 
  -5   9   6       85.81       90.26      5.65 o 
  -3   9   6      336.32      321.77      9.08 o 
  -1   9   6     2050.94     1957.78     28.48 o 
   1   9   6     5181.96     5194.80     59.78 o 
   3   9   6     2416.42     2431.14     40.69 o 
   5   9   6      415.13      441.82     17.69 o 
 -12  10   6      134.57      107.45     10.73 o 
 -10  10   6       12.38        8.48      5.46 o 
  -8  10   6      220.01      228.49      8.96 o 
  -6  10   6        1.66        9.16      5.01 o 
  -4  10   6      637.37      628.50     16.29 o 
  -2  10   6        5.61        7.95      4.95 o 
   0  10   6       36.22       41.32      6.23 o 
   2  10   6      156.86      189.31      8.92 o 
   4  10   6       28.48       28.68      8.56 o 
   6  10   6       27.89       18.55     10.02 o 
 -11  11   6      121.87      112.39      8.52 o 
  -9  11   6       13.15       25.78      7.81 o 
  -7  11   6        6.69        0.92      5.49 o 
  -5  11   6      334.38      332.15      9.77 o 
  -3  11   6     2161.24     2124.81     32.63 o 
  -1  11   6     3278.96     3120.47     65.34 o 
   1  11   6     2051.21     1980.22     30.29 o 
   3  11   6      336.43      379.37     16.19 o 
   5  11   6      456.51      559.77     20.40 o 
 -10  12   6      318.70      293.41     16.00 o 
  -8  12   6      793.98      785.51     26.00 o 
  -6  12   6       32.84       46.35      6.91 o 
  -4  12   6      132.99      147.42      8.75 o 
  -2  12   6      625.01      595.81     15.51 o 
   0  12   6       99.48      124.87      8.87 o 
   2  12   6      587.42      566.58     16.12 o 
   4  12   6      322.69      300.53     15.75 o 
  -9  13   6       98.84       95.59     14.50 o 
  -7  13   6        1.09       -2.76      6.13 o 
  -5  13   6       19.28       40.41      7.00 o 
  -3  13   6       51.16       70.55      8.31 o 
  -1  13   6      249.22      260.06     11.62 o 
   1  13   6     1321.24     1318.08     45.65 o 
   3  13   6     1418.12     1437.85     35.12 o 
  -8  14   6        1.46        7.52      8.09 o 
  -6  14   6      673.28      664.33     28.77 o 
  -4  14   6      399.25      368.10     15.28 o 
  -2  14   6      351.24      341.86     17.15 o 
   0  14   6      575.19      621.99     22.77 o 
   2  14   6       21.48       31.72      8.92 o 
  -5  15   6      301.72      352.35     21.22 o 
  -3  15   6      884.88      796.08     26.25 o 
  -1  15   6      745.78      698.65     26.97 o 
 -13   1   7      449.28      497.86     13.20 o 
 -11   1   7      356.73      392.20     10.90 o 
  -9   1   7      186.46      194.57      8.42 o 
  -7   1   7     1720.87     1687.85     20.59 o 
  -5   1   7     1711.46     1642.42     17.84 o 
  -3   1   7     1729.19     1603.44     16.90 o 
  -1   1   7     4502.45     4592.07     51.71 o 
   1   1   7       78.72      104.46      6.29 o 
   3   1   7      687.26      607.19     13.53 o 
   5   1   7      581.38      519.87     13.43 o 
   7   1   7       56.15       67.07      8.91 o 
 -14   2   7        7.04        3.77      5.97 o 
 -12   2   7       13.33       26.82      7.67 o 
 -10   2   7       44.43       46.39      5.45 o 
  -8   2   7      536.15      506.48     10.98 o 
  -6   2   7      600.80      615.46     10.24 o 
  -4   2   7     1454.74     1484.37     16.32 o 
  -2   2   7        2.99       -1.73      2.63 o 
   0   2   7       41.44       37.29      4.72 o 
   2   2   7      292.24      319.63      9.95 o 
   4   2   7      273.78      245.19     11.87 o 
   6   2   7      164.34      137.53     15.90 o 
 -13   3   7       77.46       94.99      7.54 o 
 -11   3   7     1527.48     1510.91     21.46 o 
  -9   3   7     1498.71     1466.59     20.04 o 
  -7   3   7      732.89      724.30     11.66 o 
  -5   3   7     2683.22     2722.31     25.82 o 
  -3   3   7     3427.97     3536.73     32.97 o 
  -1   3   7      565.83      575.28     10.76 o 
   1   3   7       14.55       21.31      7.99 o 
   3   3   7      487.75      518.16     12.69 o 
   5   3   7        0.12       -3.54      6.93 o 
   7   3   7      724.68      740.15     21.92 o 
 -14   4   7      159.04      149.44      9.24 o 
 -12   4   7      277.82      249.38      9.73 o 
 -10   4   7     1020.24     1034.70     22.37 o 
  -8   4   7     2588.49     2495.50     27.55 o 
  -6   4   7     1470.09     1587.52     18.01 o 
  -4   4   7     1165.83     1133.77     13.85 o 
  -2   4   7       45.68       63.83      6.32 o 
   0   4   7       13.69       13.50      3.80 o 
   2   4   7      280.85      305.48     11.16 o 
   4   4   7       85.48       77.21      9.13 o 
   6   4   7       97.41      120.76     11.12 o 
 -13   5   7     1008.63     1049.85     19.01 o 
 -11   5   7     1089.36     1076.22     17.91 o 
  -9   5   7      790.36      757.88     13.93 o 
  -7   5   7      712.15      727.45     12.72 o 
  -5   5   7      202.22      172.23      6.22 o 
  -3   5   7       23.62       35.56      3.44 o 
  -1   5   7       14.91       15.03      3.45 o 
   1   5   7      181.35      191.10     12.17 o 
   3   5   7        3.07        5.55      6.33 o 
   5   5   7        8.29       -0.33      7.46 o 
   7   5   7        3.08       -1.32      9.32 o 
 -12   6   7      342.08      358.55     11.39 o 
 -10   6   7      406.67      396.00     10.14 o 
  -8   6   7      247.32      275.67      8.09 o 
  -6   6   7        5.96        5.55      3.40 o 
  -4   6   7     1168.99     1115.66     13.96 o 
  -2   6   7     2510.71     2491.58     29.93 o 
   0   6   7     2738.53     2708.89     52.20 o 
   2   6   7     1988.12     2007.86     35.04 o 
   4   6   7      186.43      197.83     12.45 o 
   6   6   7        7.01        1.17      8.25 o 
 -13   7   7       10.83       17.04      6.66 o 
 -11   7   7       60.96       77.47      7.00 o 
  -9   7   7     3188.62     3059.28     32.96 o 
  -7   7   7     5015.52     4897.12     54.09 o 
  -5   7   7     2451.96     2448.78     24.33 o 
  -3   7   7      201.21      196.15      9.05 o 
  -1   7   7      488.30      461.26     12.41 o 
   1   7   7      161.83      168.76     10.51 o 
   3   7   7      145.04      163.74     11.27 o 
   5   7   7       20.97       27.94      8.71 o 
 -12   8   7      194.91      228.60     11.29 o 
 -10   8   7      170.57      186.84      7.91 o 
  -8   8   7     2211.55     2212.90     36.45 o 
  -6   8   7     4662.60     4583.03     64.13 o 
  -4   8   7     3334.35     3421.70     39.37 o 
  -2   8   7     3648.48     3590.53     44.58 o 
   0   8   7     3315.62     3203.48     47.33 o 
   2   8   7      384.69      362.49     17.70 o 
   4   8   7        4.33       -6.75      7.32 o 
   6   8   7       27.08       47.94     15.07 o 
 -11   9   7      159.17      156.65      9.50 o 
  -9   9   7      163.65      176.28      7.56 o 
  -7   9   7       75.06       92.91      6.07 o 
  -5   9   7      466.09      514.02     17.50 o 
  -3   9   7      898.20      894.60     18.18 o 
  -1   9   7      381.18      365.88     12.20 o 
   1   9   7      461.22      413.20     18.05 o 
   3   9   7       22.31       27.14      8.68 o 
   5   9   7      229.26      232.75     14.42 o 
 -10  10   7     2201.96     2252.89     34.53 o 
  -8  10   7      411.86      469.14     13.13 o 
  -6  10   7      829.49      864.01     18.08 o 
  -4  10   7     4321.03     4355.67     80.55 o 
  -2  10   7     3028.63     2868.05     38.96 o 
   0  10   7       86.25       85.61      9.48 o 
   2  10   7      142.99      186.75     13.93 o 
   4  10   7      260.13      274.77     16.11 o 
 -11  11   7      213.53      243.15     13.93 o 
  -9  11   7      385.30      423.67     14.98 o 
  -7  11   7      205.74      205.75     10.54 o 
  -5  11   7      107.73      119.45      7.05 o 
  -3  11   7      158.66      180.53      9.62 o 
  -1  11   7       10.19        9.76      5.76 o 
   1  11   7       44.20       57.27     10.40 o 
   3  11   7        0.12       10.02      9.54 o 
 -10  12   7     1288.02     1320.97     28.95 o 
  -8  12   7     2254.99     2406.92     37.36 o 
  -6  12   7     2362.44     2384.37     66.35 o 
  -4  12   7      589.09      610.23     21.29 o 
  -2  12   7     1235.02     1241.49     29.31 o 
   0  12   7     1498.20     1500.15     26.77 o 
   2  12   7      349.15      336.47     19.17 o 
  -7  13   7       75.38       85.45      9.26 o 
  -5  13   7       80.64       79.67      8.26 o 
  -3  13   7       74.85       80.83     11.28 o 
  -1  13   7       48.61       41.00      7.67 o 
   1  13   7        0.48       -7.44      7.44 o 
  -6  14   7     2423.73     2560.52     38.97 o 
  -4  14   7     1242.91     1188.06     42.62 o 
  -2  14   7     1053.12     1009.35     29.50 o 
   0  14   7      996.20      972.79     46.50 o 
 -14   0   8     1017.18      949.95     37.52 o 
 -12   0   8      963.77     1004.81     34.21 o 
 -10   0   8     2196.18     2120.67     37.00 o 
  -8   0   8     7566.25     7501.05     92.51 o 
  -6   0   8    15883.92    15104.04    168.63 o 
  -4   0   8     9655.99     9304.32    107.13 o 
  -2   0   8     8254.08     8014.99    109.67 o 
   0   0   8     5170.26     5344.22     94.57 o 
   2   0   8      489.80      515.71     18.50 o 
   4   0   8      904.22      974.29     26.56 o 
   6   0   8     1203.43     1144.31     30.90 o 
 -13   1   8       22.68       23.91      5.89 o 
 -11   1   8      178.04      139.75      7.78 o 
  -9   1   8      233.30      201.02      8.09 o 
  -7   1   8     1393.95     1372.21     18.72 o 
  -5   1   8     1472.42     1521.13     18.99 o 
  -3   1   8      447.07      504.09     11.70 o 
  -1   1   8      651.17      669.83     19.97 o 
   1   1   8      439.68      400.40     11.38 o 
   3   1   8      109.61       87.69      7.39 o 
   5   1   8        1.30       -5.71      5.71 o 
 -14   2   8      103.17      122.56      8.90 o 
 -12   2   8     1685.28     1623.56     23.48 o 
 -10   2   8     7376.41     6883.12     71.79 o 
  -8   2   8     8707.84     8257.28     70.78 o 
  -6   2   8    13169.46    12631.54    101.18 o 
  -4   2   8    12862.47    12890.92     96.26 o 
  -2   2   8     8830.64     8553.23     89.76 o 
   0   2   8     5993.85     5835.63     59.89 o 
   2   2   8     4122.82     4114.89     46.56 o 
   4   2   8     1617.53     1642.99     27.93 o 
   6   2   8       30.97       39.93      9.65 o 
 -13   3   8      272.21      249.37     10.41 o 
 -11   3   8      245.65      237.50      9.41 o 
  -9   3   8      398.17      374.48     10.46 o 
  -7   3   8        3.49        1.40      4.08 o 
  -5   3   8       31.15       16.09      3.80 o 
  -3   3   8     2816.84     2790.14     30.07 o 
  -1   3   8      617.81      639.01     13.75 o 
   1   3   8       17.73       22.48      5.32 o 
   3   3   8        7.12       12.93      7.47 o 
   5   3   8       58.61       63.01      9.93 o 
 -14   4   8     1216.31     1253.57     32.15 o 
 -12   4   8     2152.68     2229.08     33.48 o 
 -10   4   8     2674.50     2613.76     30.42 o 
  -8   4   8     5133.07     4922.68     46.59 o 
  -6   4   8     6837.95     6685.53     54.89 o 
  -4   4   8     5341.59     5170.43     49.46 o 
  -2   4   8     5673.23     5546.43     62.37 o 
   0   4   8     6105.66     5860.28     65.46 o 
   2   4   8     2856.21     2910.58     45.84 o 
   4   4   8     1360.88     1366.45     35.96 o 
   6   4   8      873.57      820.37     27.86 o 
 -13   5   8      116.89      130.11      8.60 o 
 -11   5   8      368.60      366.39     11.20 o 
  -9   5   8     1082.50     1012.04     16.70 o 
  -7   5   8      920.73      793.74     14.25 o 
  -5   5   8      133.04      112.81      5.44 o 
  -3   5   8      203.47      205.36      9.27 o 
  -1   5   8        5.37        8.42      5.99 o 
   1   5   8       33.44       20.37      7.38 o 
   3   5   8      174.67      187.94     12.53 o 
   5   5   8      306.98      303.77     21.29 o 
 -12   6   8     1526.42     1515.67     24.69 o 
 -10   6   8     2508.34     2539.91     30.02 o 
  -8   6   8     3416.77     3314.08     34.71 o 
  -6   6   8     3491.43     3435.82     37.36 o 
  -4   6   8     4751.39     4555.83     42.33 o 
  -2   6   8     2590.83     2537.37     39.95 o 
   0   6   8     1658.82     1635.93     35.48 o 
   2   6   8     2442.38     2458.87     42.02 o 
   4   6   8      898.45      966.77     25.53 o 
 -13   7   8       36.04       45.59      8.00 o 
 -11   7   8      197.70      202.12      9.13 o 
  -9   7   8      601.18      595.92     12.94 o 
  -7   7   8      759.03      765.34     12.91 o 
  -5   7   8     1613.04     1613.14     20.26 o 
  -3   7   8     3176.62     3049.17     40.07 o 
  -1   7   8     1382.69     1391.05     32.26 o 
   1   7   8      338.81      391.96     18.46 o 
   3   7   8       55.31       63.43      9.66 o 
   5   7   8        1.43      -11.79     11.79 o 
 -12   8   8      329.04      347.23     11.76 o 
 -10   8   8      621.91      676.01     14.49 o 
  -8   8   8     1951.66     1948.28     22.92 o 
  -6   8   8     2813.17     2815.22     32.45 o 
  -4   8   8     7072.01     7050.19     78.85 o 
  -2   8   8     8055.78     8009.45     87.36 o 
   0   8   8     2518.78     2544.24     48.10 o 
   2   8   8      220.92      278.91     16.28 o 
   4   8   8       19.61       22.23      9.34 o 
 -11   9   8       60.06       51.82      7.11 o 
  -9   9   8      675.18      678.72     13.41 o 
  -7   9   8     3876.00     3743.99     61.71 o 
  -5   9   8     3229.01     3214.76     35.54 o 
  -3   9   8      729.78      754.03     17.78 o 
  -1   9   8      632.07      678.02     22.96 o 
   1   9   8      442.15      471.15     20.47 o 
   3   9   8       72.64       74.72     12.22 o 
 -10  10   8      455.93      456.95     17.66 o 
  -8  10   8     1228.01     1275.29     23.19 o 
  -6  10   8      777.04      792.70     15.52 o 
  -4  10   8     1531.19     1489.74     33.85 o 
  -2  10   8     1286.51     1270.16     23.91 o 
   0  10   8      356.51      402.19     20.25 o 
   2  10   8      761.72      819.18     34.30 o 
  -9  11   8      484.46      466.97     15.89 o 
  -7  11   8      293.67      314.84     10.78 o 
  -5  11   8      693.00      685.68     18.10 o 
  -3  11   8      572.46      625.55     18.43 o 
  -1  11   8      309.20      348.15     17.51 o 
   1  11   8      216.13      229.04     16.15 o 
  -8  12   8       57.72       77.15      9.01 o 
  -6  12   8      739.09      753.85     16.93 o 
  -4  12   8      228.22      200.64     11.23 o 
  -2  12   8      123.19      118.09      9.62 o 
   0  12   8     1017.26     1073.46     31.03 o 
  -7  13   8     1234.18     1223.89     25.18 o 
  -5  13   8      643.83      608.54     23.81 o 
  -3  13   8      429.99      424.45     15.37 o 
  -1  13   8     1440.20     1511.55     35.60 o 
 -13   1   9        2.55        2.46      5.54 o 
 -11   1   9       61.74       84.54      6.84 o 
  -9   1   9        7.57       14.82      4.70 o 
  -7   1   9      176.11      195.76     10.23 o 
  -5   1   9     3334.56     3136.12     34.71 o 
  -3   1   9     2473.54     2365.72     37.78 o 
  -1   1   9     1184.41     1168.65     29.34 o 
   1   1   9      725.00      757.08     16.43 o 
   3   1   9      569.33      548.62     15.06 o 
   5   1   9      346.25      353.09     18.02 o 
 -14   2   9       39.31       44.01      9.62 o 
 -12   2   9       36.79       26.68      5.79 o 
 -10   2   9        8.59       12.47      4.89 o 
  -8   2   9       32.73       45.62      5.32 o 
  -6   2   9        7.01        4.82      4.14 o 
  -4   2   9        9.12       16.93      6.90 o 
  -2   2   9      667.12      654.97     16.15 o 
   0   2   9     1154.28     1057.14     19.28 o 
   2   2   9      461.82      450.81     13.41 o 
   4   2   9        0.37       -1.65      8.12 o 
 -13   3   9        9.69       18.56      5.87 o 
 -11   3   9        9.46       10.85      5.28 o 
  -9   3   9     1058.78     1013.75     21.23 o 
  -7   3   9     1996.73     1940.72     28.02 o 
  -5   3   9     1159.86     1127.74     19.43 o 
  -3   3   9     1487.84     1461.90     24.73 o 
  -1   3   9     3507.62     3468.44     44.58 o 
   1   3   9     1636.64     1558.18     24.50 o 
   3   3   9      332.58      289.57     14.69 o 
 -12   4   9       40.68       28.21      6.15 o 
 -10   4   9      133.41      137.71      7.75 o 
  -8   4   9      465.01      493.34     11.77 o 
  -6   4   9       75.92       83.70      5.97 o 
  -4   4   9      291.26      286.88     10.24 o 
  -2   4   9      738.23      721.40     16.81 o 
   0   4   9      327.05      318.92     16.60 o 
   2   4   9      759.87      844.65     23.47 o 
   4   4   9      381.83      415.35     19.65 o 
 -13   5   9       65.61       64.45      7.93 o 
 -11   5   9      292.56      299.72     12.07 o 
  -9   5   9      181.78      175.66      9.24 o 
  -7   5   9       15.57        8.91      4.58 o 
  -5   5   9       12.54        7.37      4.96 o 
  -3   5   9      385.40      350.46     12.27 o 
  -1   5   9      965.10      939.05     37.39 o 
   1   5   9     1905.25     1855.24     48.10 o 
   3   5   9     1402.05     1480.34     32.26 o 
 -12   6   9      536.00      581.59     14.54 o 
 -10   6   9      567.97      530.06     12.94 o 
  -8   6   9      597.17      590.57     12.94 o 
  -6   6   9      240.60      256.18      8.03 o 
  -4   6   9      139.57      146.73     12.10 o 
  -2   6   9      566.62      594.61     21.40 o 
   0   6   9      902.18      899.64     26.94 o 
   2   6   9     1211.66     1203.28     40.63 o 
 -11   7   9        3.01        5.50      5.50 o 
  -9   7   9        9.93       21.11      5.42 o 
  -7   7   9     1096.08     1083.11     16.07 o 
  -5   7   9     1586.85     1667.02     28.15 o 
  -3   7   9     1292.01     1358.17     33.17 o 
  -1   7   9      815.83      812.12     25.28 o 
   1   7   9      879.03      927.85     28.62 o 
   3   7   9      374.94      366.22     43.32 o 
 -10   8   9      239.49      262.45     10.14 o 
  -8   8   9      807.85      834.89     16.44 o 
  -6   8   9     3631.32     3598.95     51.92 o 
  -4   8   9     5329.63     5137.32     62.12 o 
  -2   8   9     2252.86     2209.20     45.00 o 
   0   8   9      593.98      597.14     23.03 o 
   2   8   9      523.04      559.89     23.21 o 
 -11   9   9       69.85       62.64      7.61 o 
  -9   9   9      509.03      539.17     15.63 o 
  -7   9   9      284.25      323.38     10.84 o 
  -5   9   9      297.01      324.72     13.07 o 
  -3   9   9     1536.86     1588.29     36.98 o 
  -1   9   9      601.86      636.67     36.05 o 
   1   9   9      146.51      129.33     13.94 o 
 -10  10   9      331.39      363.56     22.28 o 
  -8  10   9      859.37      911.36     22.14 o 
  -6  10   9      537.67      556.14     18.24 o 
  -4  10   9      530.09      535.46     16.39 o 
  -2  10   9     2424.51     2469.05     49.73 o 
   0  10   9     2502.08     2546.16     59.12 o 
  -9  11   9       99.23       99.29      9.51 o 
  -7  11   9      772.09      811.11     18.62 o 
  -5  11   9      302.33      332.55     14.21 o 
  -3  11   9       12.19       21.26      8.42 o 
  -1  11   9       61.65       68.20     12.48 o 
  -6  12   9     1453.58     1585.37     32.91 o 
  -4  12   9     2115.18     2199.55     36.07 o 
 -12   0  10        1.07        9.17      7.35 o 
 -10   0  10       65.09       59.74     10.17 o 
  -8   0  10       91.43       76.93      9.54 o 
  -6   0  10     1212.34     1310.38     40.45 o 
  -4   0  10     1776.38     1824.15     47.79 o 
  -2   0  10       17.47       31.90     11.22 o 
   0   0  10      549.97      622.13     22.30 o 
   2   0  10     1247.51     1326.81     34.03 o 
 -13   1  10        3.31       45.42     25.79 o 
 -11   1  10       42.98       71.14     14.35 o 
  -9   1  10       63.26      141.09     34.88 o 
  -7   1  10      310.58      309.20     11.46 o 
  -5   1  10       19.64       23.67      7.44 o 
  -3   1  10      546.24      523.87     17.61 o 
  -1   1  10        6.49        4.93      6.08 o 
   1   1  10       87.93       73.77      7.91 o 
   3   1  10        3.10        0.01      7.44 o 
 -12   2  10       16.68       27.81      6.07 o 
 -10   2  10      519.35      465.31     12.95 o 
  -8   2  10     1231.91     1183.24     18.69 o 
  -6   2  10      169.19      167.24     12.52 o 
  -4   2  10      395.25      431.94     16.33 o 
  -2   2  10     2358.81     2292.05     38.60 o 
   0   2  10     2541.23     2513.69     41.20 o 
   2   2  10      745.21      840.26     24.18 o 
 -13   3  10       31.52       39.51     11.06 o 
 -11   3  10      220.71      232.65      9.87 o 
  -9   3  10      186.83      217.38      8.98 o 
  -7   3  10       15.81       12.21      4.66 o 
  -5   3  10       54.69       47.00      8.58 o 
  -3   3  10      435.06      439.87     16.40 o 
  -1   3  10      288.92      335.92     13.04 o 
   1   3  10        2.66        3.23      8.91 o 
   3   3  10        4.01        2.20      8.90 o 
 -12   4  10        7.65       15.99      6.35 o 
 -10   4  10        2.05        6.55      5.35 o 
  -8   4  10       42.20       36.96      5.67 o 
  -6   4  10      995.50      912.49     18.45 o 
  -4   4  10     1743.04     1756.49     39.56 o 
  -2   4  10      551.48      555.48     24.27 o 
   0   4  10      283.94      315.84     19.47 o 
   2   4  10      524.54      532.35     22.50 o 
 -11   5  10       61.38       68.61      7.13 o 
  -9   5  10       60.95       63.78      6.57 o 
  -7   5  10       22.48       18.23      6.07 o 
  -5   5  10       25.70       27.46      7.59 o 
  -3   5  10       69.89       69.76     17.10 o 
  -1   5  10        0.83       -1.13      8.08 o 
   1   5  10       42.05       51.70     12.26 o 
 -12   6  10        4.01        5.47      6.56 o 
 -10   6  10       18.00       24.40      6.31 o 
  -8   6  10       16.51       15.12      5.25 o 
  -6   6  10       19.46       21.55      8.77 o 
  -4   6  10      199.41      189.56     14.25 o 
  -2   6  10     1423.20     1443.49     48.47 o 
   0   6  10      903.49      994.47     42.23 o 
 -11   7  10       32.34       37.15      6.82 o 
  -9   7  10       16.88       12.49      5.42 o 
  -7   7  10      231.30      211.03     15.18 o 
  -5   7  10      107.97      100.21     12.08 o 
  -3   7  10        4.93       19.92      9.86 o 
  -1   7  10       30.13       21.12     10.50 o 
   1   7  10       14.44       -3.09     12.01 o 
 -10   8  10      139.27      151.84      8.78 o 
  -8   8  10       26.48       20.20      7.15 o 
  -6   8  10      888.01      883.21     22.08 o 
  -4   8  10      748.37      740.08     49.56 o 
  -2   8  10      435.05      508.06     34.07 o 
   0   8  10      379.18      404.85     25.04 o 
  -9   9  10       37.54       36.16      7.60 o 
  -7   9  10      144.89      150.56     12.78 o 
  -5   9  10        4.25        4.59      7.42 o 
  -3   9  10       98.88      110.45     13.32 o 
  -1   9  10      218.54      238.27     20.77 o 
  -8  10  10      114.22      118.70     12.44 o 
  -6  10  10        3.45       -0.84      6.93 o 
  -4  10  10       47.96       45.67     11.58 o 
  -2  10  10       34.96       42.14     13.80 o 
 -11   1  11      877.54      909.03     17.94 o 
  -9   1  11      908.98      964.39     17.57 o 
  -7   1  11     2008.28     2020.28     38.98 o 
  -5   1  11     2053.87     1973.05     37.23 o 
  -3   1  11      900.79      833.01     22.74 o 
  -1   1  11      251.17      256.41     14.01 o 
   1   1  11       32.93       32.97      8.99 o 
 -12   2  11       29.95       40.79      7.62 o 
 -10   2  11        1.94       -1.91      5.35 o 
  -8   2  11      188.30      171.50     10.07 o 
  -6   2  11       53.11       42.83      9.18 o 
  -4   2  11       41.94       42.34      8.71 o 
  -2   2  11       39.01       31.93      8.62 o 
   0   2  11        1.38        1.41      8.59 o 
 -11   3  11      673.11      792.24     17.14 o 
  -9   3  11      963.07      982.52     17.79 o 
  -7   3  11      400.15      411.74     24.70 o 
  -5   3  11       55.11       63.33      9.53 o 
  -3   3  11      301.16      279.97     14.45 o 
  -1   3  11      530.97      531.50     27.80 o 
 -10   4  11      361.01      343.89     11.78 o 
  -8   4  11       63.65       56.10      7.80 o 
  -6   4  11        6.25        6.56      7.84 o 
  -4   4  11       25.66       26.22      8.63 o 
  -2   4  11       53.60       57.90     13.49 o 
   0   4  11       84.45       72.29     17.55 o 
 -11   5  11      719.67      701.37     17.07 o 
  -9   5  11      783.32      730.06     16.86 o 
  -7   5  11      838.67      838.62     28.64 o 
  -5   5  11     1127.82     1150.97     51.71 o 
  -3   5  11      615.43      640.97     35.81 o 
  -1   5  11      159.76      148.89     14.87 o 
 -10   6  11       48.40       73.26      8.99 o 
  -8   6  11        1.81        5.43      6.64 o 
  -6   6  11      247.65      211.76     20.59 o 
  -4   6  11      471.46      479.41     29.03 o 
  -2   6  11      122.67      133.81     14.06 o 
  -9   7  11      921.77      936.75     23.59 o 
  -7   7  11     1105.80     1048.81     31.42 o 
  -5   7  11      247.32      218.46     20.55 o 
  -3   7  11       20.64       30.78     11.26 o 
  -8   8  11       32.02       56.88     11.86 o 
  -6   8  11       11.53      -11.15     11.53 o 
  -4   8  11        1.04        8.72     12.17 o 
 -10   0  12      203.89      216.69     19.63 o 
  -8   0  12     1252.27     1162.93     42.88 o 
  -6   0  12     3416.53     3305.85     77.18 o 
  -4   0  12      585.59      627.87     44.71 o 
  -2   0  12       31.32       30.82     13.33 o 
  -9   1  12       28.63       17.43      9.92 o 
  -7   1  12       25.61        3.22      9.94 o 
  -5   1  12        4.93        9.34      8.72 o 
  -3   1  12        3.43       12.92      8.56 o 
 -10   2  12      781.80      798.59     21.60 o 
  -8   2  12      638.65      661.16     23.23 o 
  -6   2  12      234.33      297.39     16.19 o 
  -4   2  12      390.72      437.29     28.61 o 
  -2   2  12      355.44      374.99     17.08 o 
  -9   3  12       26.63       32.17     11.24 o 
  -7   3  12        6.68       12.25      8.86 o 
  -5   3  12       88.42       78.52     10.84 o 
  -3   3  12      302.16      292.26     18.17 o 
  -8   4  12      110.62      127.48     15.54 o 
  -6   4  12      200.69      222.17     14.76 o 
  -4   4  12      311.70      290.58     31.22 o 
  -7   5  12      482.85      496.61     39.90 o 
  -5   5  12       24.82       38.37     19.98 o 
                                                 
